# Supplementary material for: Interleukin-38: A Candidate Biomarker for Disease Severity in Advanced Steatotic Liver Disease
Source: Cells. 2026 Feb 2;15(3):280. doi: 10.3390/cells15030280 (PMC12897045; doi:10.3390/cells15030280)
Supplement: Supplementary file 1 [file cells-15-00280-s001.zip]

Archive with 1 entries (1 files):
- cells-4087202-supplementary.pdf
